# Supplementary material for: Decorating bacteria with self-assembled synthetic receptors
Source: Nat Commun. 2020 Mar 10;11:1299. doi: 10.1038/s41467-020-14336-7 (PMC7064574; doi:10.1038/s41467-020-14336-7)
Supplement: Supplementary file 3 — Source Data [file 41467_2020_14336_MOESM3_ESM.xlsx]

## Sheet: Fig. 2d
Fig. 2d
Time	His-OmpC bacteria decorated with TAMRA-ODN-1	His-OmpC bacteria
0.08	0.049	0.048
0.17	0.0488	0.048
0.25	0.04844	0.0476
0.33	0.048152	0.04748
0.42	0.0479216	0.047184
0.5	0.0479373	0.0471472
0.58	0.0479498	0.0473178
0.67	0.0479599	0.0476542
0.75	0.0479679	0.0475234
0.84	0.0479743	0.0478187
0.92	0.0477794	0.047655
1	0.0476236	0.047524
1.09	0.0474988	0.0476192
1.17	0.0475991	0.0476953
1.25	0.0478793	0.0481563
1.34	0.0479034	0.048525
1.42	0.0485227	0.04882
1.5	0.0490182	0.048856
1.59	0.0492145	0.0494848
1.67	0.0497716	0.0497878
1.75	0.0498173	0.0502303
1.84	0.0498538	0.0501842
1.92	0.0504831	0.0503474
2.01	0.0507865	0.0508779
2.09	0.0512292	0.0513023
2.17	0.0521833	0.0514419
2.26	0.0529467	0.0521535
2.34	0.0541573	0.0529228
2.42	0.0543259	0.0533382
2.51	0.0540607	0.0540706
2.59	0.0542486	0.0544565
2.67	0.0547988	0.0545652
2.76	0.0554391	0.0554521
2.84	0.0559513	0.0561617
2.93	0.056161	0.0567294
3.01	0.0565288	0.0575835
3.09	0.057023	0.0584668
3.18	0.0572184	0.0599734
3.26	0.0579747	0.0599787
3.34	0.0591798	0.061383
3.43	0.0595438	0.0623064
3.51	0.0608351	0.0626451
3.59	0.0614681	0.0631161
3.68	0.0623744	0.0642929
3.76	0.0628996	0.0658343
3.85	0.0639196	0.0670674
3.93	0.0657357	0.067854
4.01	0.0677886	0.0686832
4.1	0.0684309	0.0699465
4.18	0.0691447	0.0709572
4.26	0.0707157	0.0723658
4.35	0.0729726	0.0740926
4.43	0.0753781	0.0752741
4.51	0.0767025	0.0768193
4.6	0.077962	0.0780554
4.68	0.0799696	0.0802443
4.76	0.0813757	0.0821955
4.85	0.0835005	0.0843564
4.93	0.0856004	0.0870851
5.02	0.0876803	0.0894681
5.1	0.0901443	0.0921745
5.18	0.0921154	0.0949396
5.27	0.0946923	0.0981517
5.35	0.0975539	0.101321
5.43	0.100843	0.103857
5.52	0.104074	0.106886
5.6	0.10746	0.110309
5.68	0.110768	0.113847
5.77	0.114614	0.118277
5.85	0.118491	0.121822
5.93	0.122593	0.125858
6.02	0.126874	0.130086
6.1	0.1313	0.134669
6.19	0.13604	0.139335
6.27	0.141432	0.144268
6.35	0.146145	0.149414
6.44	0.151116	0.154732
6.52	0.156293	0.160185
6.6	0.162234	0.165948
6.69	0.167588	0.171359
6.77	0.17327	0.176887
6.85	0.178616	0.182109
6.94	0.184093	0.187488
7.02	0.189674	0.19259
7.11	0.194739	0.198472
7.19	0.200592	0.204178
7.27	0.206673	0.209742
7.36	0.211939	0.215194
7.44	0.217751	0.220755
7.52	0.223401	0.226604
7.61	0.229721	0.232283
7.69	0.234976	0.237827
7.77	0.240381	0.243261
7.86	0.246105	0.248809
7.94	0.251484	0.254247
8.03	0.256787	0.259198
8.11	0.26243	0.264558
8.19	0.268144	0.269847
8.28	0.273715	0.275877
8.36	0.279172	0.281502
8.44	0.284338	0.286801
8.53	0.28947	0.291241
8.61	0.294376	0.295993
8.69	0.299501	0.299994
8.78	0.304401	0.304195
8.86	0.308721	0.308156
8.94	0.313176	0.312325
9.03	0.318341	0.31646
9.11	0.322673	0.320168
9.2	0.326538	0.323934
9.28	0.330631	0.327948
9.36	0.334505	0.331558
9.45	0.339004	0.337246
9.53	0.342603	0.340997
9.61	0.346882	0.344598
9.7	0.349306	0.346878
9.78	0.353245	0.355103
9.86	0.358196	0.357882
9.95	0.361557	0.361106
10.03	0.365245	0.364285
10.12	0.368796	0.368828
10.2	0.372237	0.372062
10.28	0.37799	0.37565
10.37	0.380992	0.37972
10.45	0.387793	0.382976
10.53	0.390435	0.386181
10.62	0.396348	0.389545
10.7	0.400078	0.393836
10.78	0.404063	0.397068
10.87	0.40605	0.400455
10.95	0.40864	0.403564
11.03	0.411312	0.406851
11.12	0.41405	0.410081
11.2	0.41664	0.413065
11.29	0.421712	0.415852
11.37	0.424169	0.418881
11.45	0.426536	0.422305
11.54	0.431028	0.425244
11.62	0.433223	0.427995
11.7	0.435578	0.430596
11.79	0.438463	0.433477
11.87	0.44197	0.436382
11.95	0.444376	0.439305
12.04	0.446901	0.442044
12.12	0.449321	0.444835
12.21	0.451657	0.447468
12.29	0.454525	0.450175
12.37	0.45682	0.45274
12.46	0.459256	0.455192
12.54	0.461605	0.457753
12.62	0.464284	0.460203
12.71	0.466427	0.462562
12.79	0.469942	0.46485
12.87	0.472553	0.46708
12.96	0.474643	0.469264
13.04	0.476914	0.471811
13.12	0.478931	0.474049
13.21	0.481745	0.476439
13.29	0.483596	0.478551
13.38	0.485677	0.480641
13.46	0.487341	0.482713
13.54	0.489673	0.48477
13.63	0.491539	0.486616
13.71	0.493631	0.488693
13.79	0.495305	0.491154
13.88	0.497644	0.493323
13.96	0.499115	0.494659
14.04	0.500892	0.496727
14.13	0.502514	0.498582
14.21	0.504811	0.500065
14.3	0.506449	0.501652
14.38	0.508159	0.503122
14.46	0.509927	0.504697
14.55	0.511342	0.506558
14.63	0.512873	0.507846
14.71	0.514499	0.509477
14.8	0.515799	0.511182
14.88	0.517039	0.512745
14.96	0.518231	0.513796
15.05	0.519185	0.514837
15.13	0.520348	0.51567
15.21	0.521478	0.517336
15.3	0.525983	0.518669
15.38	0.526786	0.519935
15.47	0.526829	0.520948
15.55	0.527663	0.522358
15.63	0.528331	0.523487
15.72	0.529264	0.524589
15.8	0.529612	0.525671
15.88	0.530489	0.526737
15.97	0.531191	0.52739
16.05	0.532153	0.528912
16.13	0.532722	0.530129
16.22	0.533978	0.530904
16.3	0.536382	0.531923
16.39	0.539506	0.532538
16.47	0.539405	0.533431
16.55	0.539324	0.534144
16.64	0.539459	0.535116
16.72	0.539767	0.535892
16.8	0.540414	0.536914
16.89	0.540531	0.537531
16.97	0.540825	0.538025
17.05	0.54126	0.53862
17.14	0.543008	0.539496
17.22	0.543206	0.539997
17.3	0.543365	0.540597
17.39	0.543492	0.541278
17.47	0.543394	0.542222
17.56	0.543915	0.542778
17.64	0.544132	0.543022
17.72	0.544506	0.543418
17.81	0.544204	0.543934
17.89	0.544164	0.543747
17.97	0.544531	0.544198
18.06	0.544625	0.544758
18.14	0.5459	0.545407
18.22	0.54592	0.545525
18.31	0.545936	0.54602
18.39	0.545949	0.547016
18.48	0.545959	0.547613
18.56	0.545967	0.54769
18.64	0.546374	0.548352
18.73	0.546499	0.548282
18.81	0.546599	0.548225
18.89	0.546879	0.54858
18.98	0.546903	0.548264
19.06	0.546923	0.548411
19.14	0.547138	0.548929
19.23	0.547111	0.548743
19.31	0.547088	0.548995
19.39	0.547071	0.549396
19.48	0.547057	0.549917
19.56	0.547245	0.550133
19.65	0.547196	0.550107
19.73	0.547557	0.550085
19.81	0.549046	0.550268
19.9	0.548636	0.550215
19.98	0.548109	0.550372
20.06	0.547687	0.550097
20.15	0.54735	0.550478
20.23	0.54668	0.550182
20.31	0.546544	0.550146
20.4	0.546235	0.550117
20.48	0.546988	0.549893
20.57	0.54659	0.550115
20.65	0.546472	0.550292
20.73	0.545978	0.550033
20.82	0.545582	0.550027
20.9	0.545066	0.549621
20.98	0.545053	0.549697
21.07	0.544842	0.549558
21.15	0.544874	0.550046
21.23	0.544699	0.549437
21.32	0.544559	0.54935
21.4	0.545047	0.54908
21.48	0.548038	0.549064
21.57	0.54743	0.548651
21.65	0.546544	0.548321
21.74	0.545235	0.548057
21.82	0.544588	0.547845
21.9	0.544271	0.547876
21.99	0.543417	0.548101
22.07	0.542533	0.547881
22.15	0.541827	0.548105
22.24	0.542461	0.547884
22.32	0.541769	0.547707
22.4	0.542415	0.547366
22.49	0.544332	0.546692
22.57	0.542866	0.546754
22.66	0.541893	0.546603
22.74	0.540514	0.546283
22.82	0.539811	0.546426
22.91	0.536	0.545

## Sheet: Fig. 5b
Fig. 5b
Unmodified bacteria	Modified bacteria
4	22
3	21
5	29
2	28
2	28
0	29
2	29
0	13
3	15
5	19
1	23

## Sheet: Fig. 6c
	Fig. 6c
	FAM	TAMRA	Cy5
	34.76	33.33	31.91
	36.63	33.68	29.68
	33.68	35.25	31.07
	34.35	32.32	33.33
	37.3	34.48	28.21
	31.43	35.06	33.51

## Sheet: Supplementary Fig. 2
	Supplementary Fig. 2
	Supplementary Fig. 2a								Supplementary Fig. 2b
	Bacterial cells × 10^9	Mean fluorescence intensity							Ab concntration (μg/ml)	Mean fluorescence intensity
	0.025	69.1							0.02	630
	0.05	89.2							0.04	993
	0.1	132							0.08	2323
	0.2	289							0.15	5161
	0.4	1685							0.31	10231
	0.8	5586
	1.6	9136
